# Supplementary material for: Multi-Observer Study on the Assessment of Pediatric Gonadal Tumors Using Higher Harmonic Generation Microscopy as Compared to Conventional Histology
Source: Cancers (Basel). 2025 May 12;17(10):1636. doi: 10.3390/cancers17101636 (PMC12110227; doi:10.3390/cancers17101636)
Supplement: Supplementary file 1 [file cancers-17-01636-s001.zip]

Archive with 1 entries (1 files):
- cancers-3575542-supplementary.pdf
